# Supplementary material for: Statistical Analysis of Copper(I) Iodide and Bis(Diphenylphosphino)alkane-Based Complexes and Coordination Polymers
Source: Molecules. 2023 Nov 25;28(23):7781. doi: 10.3390/molecules28237781 (PMC10708141; doi:10.3390/molecules28237781)
Supplement: Supplementary file 1 [file molecules-28-07781-s001.zip]

Archive with 1 entries (1 files):
- molecules-2723740-supplementary.pdf
